# Supplementary material for: Aneuploidy Mediates Rapid Adaptation to a Subinhibitory Amount of Fluconazole in Candida albicans
Source: Microbiol Spectr. 2023 Feb 28;11(2):e03016-22. doi: 10.1128/spectrum.03016-22 (PMC10101127; doi:10.1128/spectrum.03016-22)
Supplement: Supplemental file 1 — Table S1. Download spectrum.03016-22-s0001.xlsx, XLSX file, 0.1 MB [file spectrum.03016-22-s0001.xlsx]

## Sheet: Sheet1
Gene ID	log2(treat/control)	Qvalue(treat/control)
C1_14140C	1.88289	3.45062e-137
C4_00450C	1.59169	1.17538e-124
C3_03460C	1.42483	1.04045e-07
C1_05960W	1.07201	2.97313e-31
C4_00110C	1.06258	2.00153e-11
C3_02150C	1.04876	2.85141e-38
C5_00660C	0.981275	9.99436e-41
C4_00990W	0.935743	0.000130892
C1_08590C	0.927501	2.04753e-45
CR_06650C	0.908879	0.00210523
C5_03300C	0.858015	0.00380724
CR_06740W	0.833464	4.77882e-05
CR_04820W	0.806067	0.00258898
C2_07600C	0.779643	8.59291e-20
C1_06810W	0.751492	3.99591e-25
C1_04770C	0.74892	1.42431e-06
C4_03180W	0.746038	4.30004e-11
C5_05200C	0.739293	1.85449e-15
C2_09400C	0.739181	9.21988e-14
C2_04830W	0.728358	0.0180058
C1_03870C	0.726906	2.13752e-05
C1_04970W	0.723763	0.00169123
CR_04800W	0.721795	0.0478702
C1_10290W	0.702466	0.0194064
C2_06670C	0.702361	0.0393888
C5_01070C	0.694217	3.75587e-08
C6_00960W	0.687365	3.7649e-05
C2_04310W	0.677467	3.85492e-21
C4_06780C	0.670377	3.7649e-05
C4_05880W	0.670207	0.00106086
C4_06270C	0.669817	1.28914e-18
CR_02370W	0.667944	9.63985e-06
C4_00120W	0.658367	6.54167e-11
C7_02940C	0.645462	0.00969474
C1_08170C	0.643818	0.00104979
C3_06670C	0.639987	5.47795e-05
C2_08610W	0.639947	3.48954e-16
C2_02460W	0.637246	5.82061e-11
C1_04470C	0.637088	0.00355685
CR_01140C	0.632167	1.00879e-14
C3_01220W	0.630272	0.00196717
C4_01300W	0.62725	3.0828e-07
C3_02680C	0.615461	4.34557e-11
C4_06120W	0.609433	3.82742e-06
C4_06550C	0.606235	0.0143528
C1_01290C	0.599162	0.000752007
C1_02530C	0.585646	2.22926e-07
C7_02840C	0.580959	5.29341e-15
C1_08880W	0.578706	5.82061e-11
C1_06920C	0.578665	0.000100776
C7_01670W	0.578659	0.0290459
C2_09220W	0.57748	1.69941e-08
CR_04480C	0.575249	0.0392311
C4_05560C	0.558541	0.0292457
C1_13520C	0.552525	0.00511771
C6_00890W	0.54924	0.000176951
C1_02150W	0.545256	0.011005
C4_05440C	0.543101	3.7649e-05
C3_04060C	0.533546	3.75948e-20
C1_09400C	0.528042	0.0245352
C1_02990C	0.519973	0.000329048
C1_05950C	0.513426	0.000128961
CR_02360W	0.497622	0.0245352
C7_03260C	0.495201	0.0214627
C1_12740W	0.490677	0.0321511
C1_04450C	0.488828	7.03634e-14
C6_02650C	0.485858	0.0233126
C5_01400W	0.48319	0.0130712
C3_00880W	0.481572	0.0157825
C4_04290W	0.477268	0.0422218
C2_01380W	0.472492	0.000795712
C1_05980W	0.467955	0.0250061
CR_01670W	0.464966	0.0332626
C1_11850W	0.456785	2.71854e-06
C2_05140W	0.451382	0.0468373
C2_06940C	0.45078	0.00110991
CR_07490C	0.449903	0.0127418
C7_00700W	0.444728	3.92017e-05
C7_03570W	0.443761	0.001005
C1_06020W	0.441351	0.0110366
C5_04270C	0.435076	0.00369421
C1_09990W	0.42982	0.000260474
C1_06420C	0.427276	0.024578
CR_00620C	0.426593	2.64217e-05
CR_03500W	0.421977	0.000179383
CR_06010W	0.419359	0.0466376
C2_08790W	0.419046	0.00958109
C1_00400W	0.418518	0.00022431
C6_02920C	0.416283	0.00275629
C6_03260W	0.41598	0.000100776
C4_01530C	0.411239	4.05049e-05
CR_02300C	0.410075	5.39939e-05
C4_04410C	0.409878	0.00221064
CR_04060C	0.409468	1.91175e-05
C3_01170W	0.408884	0.00958109
C5_00750C	0.408807	0.010052
C1_00800C	0.407556	0.000324402
C4_05070C	0.405284	0.0250061
C1_03160C	0.404325	1.04339e-05
C2_07480W	0.401409	0.00186546
C5_04350C	0.400926	0.000725473
C4_04710W	0.399562	0.000100776
C4_05450C	0.398905	3.2164e-07
CR_07520C	0.393607	2.15415e-05
C5_05210W	0.39146	0.0099286
C1_03550C	0.389274	1.35601e-05
CR_01400W	0.375595	0.000217738
C1_08460C	0.374011	0.000387224
CR_09270C	0.367222	7.8613e-08
C2_03020C	0.366466	0.000288296
CR_06860C	0.365246	0.000130892
C2_09150W	0.359356	0.0247282
C1_04330W	0.354666	0.0130712
C1_04700C	0.352105	0.0332626
C3_01540W	0.351085	2.42821e-06
C3_02830W	0.350884	0.0332564
C4_03940C	0.344564	0.037531
C2_03390C	0.342759	0.00303452
C1_13510C	0.342517	0.0456005
C7_03370C	0.342333	0.00840701
C1_14210C	0.334409	0.0127731
C2_01920C	0.332919	0.0341119
C6_01180C	0.330952	8.98224e-05
CR_08430W	0.33005	0.0018509
CR_03450W	0.329098	0.039155
C3_00760W	0.328978	0.0159419
CR_10340W	0.326252	5.9964e-05
C3_06700C	0.322257	3.22687e-05
C2_03220C	0.319957	0.0234204
C1_10930C	0.319941	0.0270912
C4_05810W	0.315778	0.00839129
C2_07220W	0.3156	0.0108645
C1_10360C	0.313108	0.0261291
C3_02950C	0.309672	0.0256096
C6_01060C	0.30955	0.0313598
C5_02380W	0.307018	0.00398137
CR_09160C	0.306678	6.7966e-06
C3_03480C	0.303994	0.0051929
C3_03750C	0.303638	0.0439418
C5_00390C	0.29807	0.00470052
C6_03340C	0.296234	0.0448258
C3_03870C	0.295633	0.0116118
C7_02320W	0.294324	0.0222502
CR_09330C	0.292061	0.000226807
C1_11660W	0.289008	0.0479855
CR_05790C	0.28844	0.0261291
CR_03470W	0.288289	0.000892974
C1_06930W	0.282333	0.0473607
C2_04460W	0.279816	0.000463512
C1_04100C	0.278787	0.00059916
C3_04830C	0.276272	0.010052
C4_00130W	0.273038	0.0159299
CR_02060W	0.267174	0.0159419
C6_04100W	0.25906	0.0428799
C2_02860W	0.254768	0.0127418
C2_05720C	0.252484	0.0156282
C1_02820W	0.252312	0.0144741
C1_04300C	0.247381	0.0137944
C3_01860C	0.244907	0.030928
CR_08250C	0.244012	0.0297173
C2_09060C	0.243625	0.000209318
C2_07380W	0.2306	0.0183209
C5_02300C	0.225468	0.0148632
C2_04230W	0.225178	0.0486601
C2_07290W	0.220514	0.00841077
C2_03160C	0.219989	0.0210433
C2_02930C	0.212526	0.0145374
C2_00340C	0.210394	0.00082874
C1_02590C	0.203024	0.0157825
C2_07570W	0.200304	0.00556706
C4_06110C	0.200002	0.0384576
C4_05320W	0.180496	0.037545
C4_01750C	-0.133928	0.0456356
C3_00320W	-0.167197	0.0439418
C4_04150C	-0.171612	0.0486492
CR_06760C	-0.18937	0.0214627
C5_00030W	-0.217426	0.0390068
CR_06800C	-0.222442	0.0431598
C1_04170C	-0.224028	0.0194064
C7_00030W	-0.225132	0.0390068
C2_03810C	-0.234897	0.0460514
CR_02170W	-0.240899	0.00292131
C4_02390W	-0.24311	0.0144663
C5_00800C	-0.24459	0.0170734
C1_06900C	-0.255121	0.00196717
C2_08100W	-0.260583	0.0245352
CR_10830C	-0.263686	0.0427828
C3_06850W	-0.270477	0.0493728
C2_03090C	-0.271248	0.0194064
C1_01490W	-0.273973	0.00644681
C4_04890C	-0.274001	0.0345963
C6_03390W	-0.283994	0.0433346
C4_00200C	-0.284115	0.0292457
C2_03960W	-0.287094	0.0464975
CR_03770C	-0.287844	0.0391168
C7_00190W	-0.288546	0.0120425
C1_01330C	-0.293271	0.0395315
C3_03850C	-0.301264	0.0475578
CR_06810W	-0.301388	0.0132998
C3_03900C	-0.302545	0.000220617
C4_00060W	-0.304217	0.0422924
C6_03130W	-0.308688	0.0130712
CR_07470W	-0.309729	0.0448258
C1_10400C	-0.309861	0.000701779
C1_01370C	-0.310536	0.0247282
C1_07120W	-0.314519	0.0157607
C6_00150W	-0.31765	0.0145374
C2_03790C	-0.318826	0.0107196
C6_01030W	-0.319224	0.0223874
C4_05850C	-0.319987	0.0193479
C1_09510W	-0.331073	0.04183
C1_03230C	-0.333451	0.00374787
C1_08350C	-0.333665	0.00236984
C1_05680C	-0.334861	0.0096538
CR_08340W	-0.335146	0.000684626
C1_00980W	-0.335334	0.0493728
C4_05010W	-0.338065	0.0475578
C1_01690C	-0.341544	4.31014e-07
C4_04900W	-0.343571	0.00275866
C4_07030W	-0.34513	0.0397657
C3_02400C	-0.346439	0.0249091
C1_08580C	-0.349733	0.0414418
C4_03030C	-0.352554	0.0496258
C3_01980C	-0.35482	0.0162889
C7_04190C	-0.36741	0.037545
C5_05290C	-0.378825	0.00809965
C1_04130W	-0.378917	0.0466376
CR_10820W	-0.381921	0.0332626
C2_06870C	-0.382042	0.027557
C3_03030C	-0.382672	0.0324009
C2_00960C	-0.398411	0.00119773
C1_01520C	-0.407898	6.32206e-06
C1_11270W	-0.410465	3.13988e-05
C1_11160C	-0.413417	0.00278299
C6_04160C	-0.418174	0.0168886
C6_02330W	-0.419097	3.55993e-05
C6_04610C	-0.419781	0.0096538
C2_09660W	-0.422107	0.0143528
C1_05640C	-0.424892	0.041577
C5_04740C	-0.424902	0.0183071
C1_08930C	-0.427932	0.0214541
C7_02810W	-0.431698	0.0143528
CR_07510W	-0.433378	0.00795555
C1_09040C	-0.442336	0.0138828
CR_06120W	-0.444261	0.000447955
C6_00090W	-0.453418	0.000861811
C2_02970C	-0.455177	2.71878e-15
C1_01160C	-0.461184	0.00322912
C4_01760W	-0.466804	0.0214627
C1_04760C	-0.470488	0.016702
C6_01670W	-0.481542	0.00888247
C6_00160W	-0.487372	0.0011614
C3_04900W	-0.488648	0.00841077
C1_06510C	-0.490942	0.00255264
C2_05180W	-0.505818	0.003175
C2_09420W	-0.507881	0.0413063
C7_03850W	-0.51414	0.0107646
C1_10950C	-0.522399	0.0130712
C1_11610C	-0.522412	0.000170577
C2_07340W	-0.524516	5.36264e-05
C1_13070C	-0.524751	0.000887828
C1_13210C	-0.525606	0.00365385
C3_05220W	-0.529849	0.00738886
C5_02080C	-0.534147	7.8671e-07
C5_02110W	-0.534147	7.8671e-07
C1_11100W	-0.557993	0.00563481
CR_06660W	-0.564002	0.00738886
C2_02940W	-0.567574	3.92017e-05
CR_05840W	-0.583653	0.00697382
CR_07950W	-0.590201	6.16219e-07
C2_07160W	-0.610933	0.00128882
C6_03640W	-0.619764	0.000260216
C5_04880C	-0.647918	0.00101408
CR_01860W	-0.686068	0.00226308
CR_00200W	-0.697832	1.24361e-08
C5_04830W	-0.702966	0.00549044
C5_00430W	-0.70467	1.08981e-13
C5_00620W	-0.731237	0.0214627
C2_05970C	-0.734618	0.0465758
C5_02600W	-0.74749	0.00150814
C3_01430W	-0.758447	0.0119396
CR_06570C	-0.827506	0.00271092
C5_03130W	-0.86833	4.86337e-14
C1_13870W	-1.00577	1.43703e-08
