# Supplementary material for: Aneuploidy Mediates Rapid Adaptation to a Subinhibitory Amount of Fluconazole in Candida albicans
Source: Microbiol Spectr. 2023 Feb 28;11(2):e03016-22. doi: 10.1128/spectrum.03016-22 (PMC10101127; doi:10.1128/spectrum.03016-22)
Supplement: Supplemental file 2 — Table S2. Download spectrum.03016-22-s0002.xlsx, XLSX file, 0.01 MB [file spectrum.03016-22-s0002.xlsx]

## Sheet: process
GO analysis of up-regulated genes
GOID	GO_term	Corrected P-value	False discovery rate
44283	small molecule biosynthetic process	4.12e-26	0
1902652	secondary alcohol metabolic process	8.2e-23	0
1901617	organic hydroxy compound biosynthetic process	2.32e-22	0
46165	alcohol biosynthetic process	3.48e-22	0
16128	phytosteroid metabolic process	4.33e-22	0
44107	cellular alcohol metabolic process	4.33e-22	0
8204	ergosterol metabolic process	4.33e-22	0
8202	steroid metabolic process	5.01e-22	0
6066	alcohol metabolic process	1.5e-21	0
16129	phytosteroid biosynthetic process	2.87e-21	0
1902653	secondary alcohol biosynthetic process	2.87e-21	0
44108	cellular alcohol biosynthetic process	2.87e-21	0
6696	ergosterol biosynthetic process	2.87e-21	0
97384	cellular lipid biosynthetic process	2.87e-21	0
16125	sterol metabolic process	4.06e-21	0
16126	sterol biosynthetic process	5.66e-21	0
6694	steroid biosynthetic process	5.66e-21	0
1901615	organic hydroxy compound metabolic process	1.68e-20	0
44281	small molecule metabolic process	1.34e-18	0
8610	lipid biosynthetic process	2.07e-15	0
6629	lipid metabolic process	4.02e-15	0
44255	cellular lipid metabolic process	1.59e-14	0
1901605	alpha-amino acid metabolic process	4.83e-09	0
1901607	alpha-amino acid biosynthetic process	5.2e-08	0
46394	carboxylic acid biosynthetic process	5.55e-08	0
16053	organic acid biosynthetic process	1.71e-07	0
8652	cellular amino acid biosynthetic process	3.15e-07	0
6553	lysine metabolic process	1.77e-06	0
9085	lysine biosynthetic process	1.77e-06	0
19752	carboxylic acid metabolic process	2.36e-06	0
43436	oxoacid metabolic process	5.39e-06	0
1901362	organic cyclic compound biosynthetic process	6.13e-06	0
6082	organic acid metabolic process	8.03e-06	0
6520	cellular amino acid metabolic process	1.59e-05	0
19878	lysine biosynthetic process via aminoadipic acid	1.8e-05	0
9066	aspartate family amino acid metabolic process	0.00017	0
9067	aspartate family amino acid biosynthetic process	0.0004	0
1901576	organic substance biosynthetic process	0.00338	0
9063	cellular amino acid catabolic process	0.00371	0
44249	cellular biosynthetic process	0.00465	0
9058	biosynthetic process	0.00594	0
1901606	alpha-amino acid catabolic process	0.01727	0
949	aromatic amino acid family catabolic process to alcohol via Ehrlich pathway	0.05142	0.0023
GO analysis of down-regulated genes
GOID	GO_term	Corrected P-value	False discovery rate
96	sulfur amino acid metabolic process	1.95e-07	0
6790	sulfur compound metabolic process	1.24e-06	0
9086	methionine biosynthetic process	1.89e-06	0
6555	methionine metabolic process	3.9e-06	0
97	sulfur amino acid biosynthetic process	7.54e-06	0
1901607	alpha-amino acid biosynthetic process	0.00012	0
9067	aspartate family amino acid biosynthetic process	0.00012	0
8652	cellular amino acid biosynthetic process	0.00037	0
9066	aspartate family amino acid metabolic process	0.00048	0
44272	sulfur compound biosynthetic process	0.00049	0
1901605	alpha-amino acid metabolic process	0.00064	0
46394	carboxylic acid biosynthetic process	0.00116	0
44281	small molecule metabolic process	0.00122	0
19344	cysteine biosynthetic process	0.00147	0
16053	organic acid biosynthetic process	0.0022	0
6082	organic acid metabolic process	0.0047	0
103	sulfate assimilation	0.00852	0
19379	sulfate assimilation, phosphoadenylyl sulfate reduction by phosphoadenylyl-sulfate reductase (thioredoxin)	0.01032	0.0011
19419	sulfate reduction	0.01032	0.0011
6520	cellular amino acid metabolic process	0.01096	0.001
6534	cysteine metabolic process	0.01322	0.001
71265	L-methionine biosynthetic process	0.02789	0.0018
19752	carboxylic acid metabolic process	0.03146	0.0017
44283	small molecule biosynthetic process	0.04231	0.0017
43436	oxoacid metabolic process	0.04858	0.0024
1901566	organonitrogen compound biosynthetic process	0.0979	0.0085
